# Supplementary material for: Group A Streptococcus among American Indian Persons, White Mountain Apache Tribal Lands, United States, 2016–2019
Source: Emerg Infect Dis. 2025 Aug;31(8):1580–8. doi: 10.3201/eid3108.240765 (PMC12309752; doi:10.3201/eid3108.240765)
Supplement: Appendix 2 — Additional information about BioProject and sample information of group A Streptococcus isolates among American Indian persons, White Mountain Apache Tribal Lands, United States, 2016–2019. [file 24-0765-Techapp-s2.xlsx]

## Sheet: Appendix 2. Table
Article DOI: https://doi.org/10.3201/eid3108.240765
EID cannot ensure accessibility for supplementary materials supplied by authors. Readers who have difficulty accessing supplementary content should contact the authors for assistance.
Group A Streptococcus among American Indian persons, White Mountain Apache Tribal Lands, 2016–2019
Appendix 2
Table. BioProject and sample information of GAS isolates.
BioProject	Accession	Organism	Sample ID	Sample type
PRJNA1189444	SAMN44966713	Streptococcus pyogenes	31601	wound
PRJNA1189444	SAMN44966714	Streptococcus pyogenes	31602	wound
PRJNA1189444	SAMN44966715	Streptococcus pyogenes	31603	invasive gas
PRJNA1189444	SAMN44966716	Streptococcus pyogenes	31604	wound
PRJNA1189444	SAMN44966717	Streptococcus pyogenes	31605	wound
PRJNA1189444	SAMN44966718	Streptococcus pyogenes	31606	wound
PRJNA1189444	SAMN44966719	Streptococcus pyogenes	31607	wound
PRJNA1189444	SAMN44966720	Streptococcus pyogenes	31608	wound
PRJNA1189444	SAMN44966721	Streptococcus pyogenes	31609	wound
PRJNA1189444	SAMN44966722	Streptococcus pyogenes	31610	wound
PRJNA1189444	SAMN44966723	Streptococcus pyogenes	31611	wound
PRJNA1189444	SAMN44966724	Streptococcus pyogenes	31613	wound
PRJNA1189444	SAMN44966725	Streptococcus pyogenes	31614	wound
PRJNA1189444	SAMN44966726	Streptococcus pyogenes	31615	wound
PRJNA1189444	SAMN44966727	Streptococcus pyogenes	31616	wound
PRJNA1189444	SAMN44966728	Streptococcus pyogenes	31617	wound
PRJNA1189444	SAMN44966729	Streptococcus pyogenes	31618	wound
PRJNA1189444	SAMN44966730	Streptococcus pyogenes	31619	wound
PRJNA1189444	SAMN44966731	Streptococcus pyogenes	31620	invasive gas
PRJNA1189444	SAMN44966732	Streptococcus pyogenes	32852	wound
PRJNA1189444	SAMN44966733	Streptococcus pyogenes	32853	wound
PRJNA1189444	SAMN44966734	Streptococcus pyogenes	32854	wound
PRJNA1189444	SAMN44966735	Streptococcus pyogenes	32855	wound
PRJNA1189444	SAMN44966736	Streptococcus pyogenes	32856	wound
PRJNA1189444	SAMN44966737	Streptococcus pyogenes	32857	wound
PRJNA1189444	SAMN44966738	Streptococcus pyogenes	32858	wound
PRJNA1189444	SAMN44966739	Streptococcus pyogenes	32859	invasive gas
PRJNA1189444	SAMN44966740	Streptococcus pyogenes	32860	invasive gas
PRJNA1189444	SAMN44966741	Streptococcus pyogenes	32861	wound
PRJNA1189444	SAMN44966742	Streptococcus pyogenes	32863	wound
PRJNA1189444	SAMN44966743	Streptococcus pyogenes	32864	wound
PRJNA1189444	SAMN44966744	Streptococcus pyogenes	32865	wound
PRJNA1189444	SAMN44966745	Streptococcus pyogenes	32866	wound
PRJNA1189444	SAMN44966746	Streptococcus pyogenes	32867	wound
PRJNA1189444	SAMN44966747	Streptococcus pyogenes	32868	wound
PRJNA1189444	SAMN44966748	Streptococcus pyogenes	32869	wound
PRJNA1189444	SAMN44966749	Streptococcus pyogenes	32870	wound
PRJNA1189444	SAMN44966750	Streptococcus pyogenes	32871	invasive gas
PRJNA1189444	SAMN44966751	Streptococcus pyogenes	32872	wound
PRJNA1189444	SAMN44966752	Streptococcus pyogenes	32873	wound
PRJNA1189444	SAMN44966753	Streptococcus pyogenes	32875	invasive gas
PRJNA1189444	SAMN44966754	Streptococcus pyogenes	32876	invasive gas
PRJNA1189444	SAMN44966755	Streptococcus pyogenes	32877	wound
PRJNA1189444	SAMN44966756	Streptococcus pyogenes	32878	wound
PRJNA1189444	SAMN44966757	Streptococcus pyogenes	32879	wound
PRJNA1189444	SAMN44966758	Streptococcus pyogenes	32880	wound
PRJNA1189444	SAMN44966759	Streptococcus pyogenes	32882	wound
PRJNA1189444	SAMN44966760	Streptococcus pyogenes	32883	wound
PRJNA1189444	SAMN44966761	Streptococcus pyogenes	32884	wound
PRJNA1189444	SAMN44966762	Streptococcus pyogenes	32885	wound
PRJNA1189444	SAMN44966763	Streptococcus pyogenes	32886	wound
PRJNA1189444	SAMN44966764	Streptococcus pyogenes	32887	wound
PRJNA1189444	SAMN44966765	Streptococcus pyogenes	32888	wound
PRJNA1189444	SAMN44966766	Streptococcus pyogenes	32889	wound
PRJNA1189444	SAMN44966767	Streptococcus pyogenes	32890	invasive gas
PRJNA1189444	SAMN44966768	Streptococcus pyogenes	32891	wound
PRJNA1189444	SAMN44966769	Streptococcus pyogenes	32892	wound
PRJNA1189444	SAMN44966770	Streptococcus pyogenes	32894	wound
PRJNA1189444	SAMN44966771	Streptococcus pyogenes	32895	wound
PRJNA1189444	SAMN44966772	Streptococcus pyogenes	32896	wound
PRJNA1189444	SAMN44966773	Streptococcus pyogenes	32897	wound
PRJNA1189444	SAMN44966774	Streptococcus pyogenes	32898	wound
PRJNA1189444	SAMN44966775	Streptococcus pyogenes	32900	wound
PRJNA1189444	SAMN44966776	Streptococcus pyogenes	32901	wound
PRJNA1189444	SAMN44966777	Streptococcus pyogenes	32902	wound
PRJNA1189444	SAMN44966778	Streptococcus pyogenes	32903	wound
PRJNA1189444	SAMN44966779	Streptococcus pyogenes	32904	wound
PRJNA1189444	SAMN44966780	Streptococcus pyogenes	32905	invasive gas
PRJNA1189444	SAMN44966781	Streptococcus pyogenes	32906	wound
PRJNA1189444	SAMN44966782	Streptococcus pyogenes	32907	wound
PRJNA1189444	SAMN44966783	Streptococcus pyogenes	32908	wound
PRJNA1189444	SAMN44966784	Streptococcus pyogenes	32909	wound
PRJNA1189444	SAMN44966785	Streptococcus pyogenes	32910	wound
PRJNA1189444	SAMN44966786	Streptococcus pyogenes	32914	invasive gas
PRJNA1189444	SAMN44966787	Streptococcus pyogenes	32915	wound
PRJNA1189444	SAMN44966788	Streptococcus pyogenes	32916	wound
PRJNA1189444	SAMN44966789	Streptococcus pyogenes	32917	wound
PRJNA1189444	SAMN44966790	Streptococcus pyogenes	32918	invasive gas
PRJNA1189444	SAMN44966791	Streptococcus pyogenes	32919	wound
PRJNA1189444	SAMN44966792	Streptococcus pyogenes	32920	wound
PRJNA1189444	SAMN44966793	Streptococcus pyogenes	32921	wound
PRJNA1189444	SAMN44966794	Streptococcus pyogenes	32922	wound
PRJNA1189444	SAMN44966795	Streptococcus pyogenes	32923	invasive gas
PRJNA1189444	SAMN44966796	Streptococcus pyogenes	32924	invasive gas
PRJNA1189444	SAMN44966797	Streptococcus pyogenes	32926	invasive gas
PRJNA1189444	SAMN44966798	Streptococcus pyogenes	32927	invasive gas
PRJNA1189444	SAMN44966799	Streptococcus pyogenes	32928	invasive gas
PRJNA1189444	SAMN44966800	Streptococcus pyogenes	32929	invasive gas
PRJNA1189444	SAMN44966801	Streptococcus pyogenes	32930	invasive gas
PRJNA1189444	SAMN44966802	Streptococcus pyogenes	32931	invasive gas
PRJNA1189444	SAMN44966803	Streptococcus pyogenes	32932	invasive gas
PRJNA1189444	SAMN44966804	Streptococcus pyogenes	32933	invasive gas
PRJNA1189444	SAMN44966805	Streptococcus pyogenes	32934	invasive gas
PRJNA1189444	SAMN44966806	Streptococcus pyogenes	32935	invasive gas
PRJNA1189444	SAMN44966807	Streptococcus pyogenes	32936	invasive gas
PRJNA1189444	SAMN44966808	Streptococcus pyogenes	32937	invasive gas
PRJNA1189444	SAMN44966809	Streptococcus pyogenes	32958	pharyngitis
PRJNA1189444	SAMN44966810	Streptococcus pyogenes	32961	pharyngitis
PRJNA1189444	SAMN44966811	Streptococcus pyogenes	32963	pharyngitis
PRJNA1189444	SAMN44966812	Streptococcus pyogenes	32964	pharyngitis
PRJNA1189444	SAMN44966813	Streptococcus pyogenes	32965	pharyngitis
PRJNA1189444	SAMN44966814	Streptococcus pyogenes	32966	pharyngitis
PRJNA1189444	SAMN44966815	Streptococcus pyogenes	32967	pharyngitis
PRJNA1189444	SAMN44966816	Streptococcus pyogenes	32969	pharyngitis
PRJNA1189444	SAMN44966817	Streptococcus pyogenes	32970	pharyngitis
PRJNA1189444	SAMN44966818	Streptococcus pyogenes	32971	pharyngitis
PRJNA1189444	SAMN44966819	Streptococcus pyogenes	32972	pharyngitis
PRJNA1189444	SAMN44966820	Streptococcus pyogenes	32973	pharyngitis
PRJNA1189444	SAMN44966821	Streptococcus pyogenes	32974	pharyngitis
PRJNA1189444	SAMN44966822	Streptococcus pyogenes	32975	pharyngitis
PRJNA1189444	SAMN44966823	Streptococcus pyogenes	32976	pharyngitis
PRJNA1189444	SAMN44966824	Streptococcus pyogenes	32977	pharyngitis
PRJNA1189444	SAMN44966825	Streptococcus pyogenes	32978	pharyngitis
PRJNA1189444	SAMN44966826	Streptococcus pyogenes	32979	pharyngitis
PRJNA1189444	SAMN44966827	Streptococcus pyogenes	32980	pharyngitis
PRJNA1189444	SAMN44966828	Streptococcus pyogenes	32981	pharyngitis
PRJNA1189444	SAMN44966829	Streptococcus pyogenes	32982	pharyngitis
PRJNA1189444	SAMN44966830	Streptococcus pyogenes	32983	pharyngitis
PRJNA1189444	SAMN44966831	Streptococcus pyogenes	32984	pharyngitis
PRJNA1189444	SAMN44966832	Streptococcus pyogenes	32985	pharyngitis
PRJNA1189444	SAMN44966833	Streptococcus pyogenes	32987	pharyngitis
PRJNA1189444	SAMN44966834	Streptococcus pyogenes	32988	pharyngitis
PRJNA1189444	SAMN44966835	Streptococcus pyogenes	32989	pharyngitis
PRJNA1189444	SAMN44966836	Streptococcus pyogenes	32990	pharyngitis
PRJNA1189444	SAMN44966837	Streptococcus pyogenes	32991	pharyngitis
PRJNA1189444	SAMN44966838	Streptococcus pyogenes	32992	pharyngitis
PRJNA1189444	SAMN44966839	Streptococcus pyogenes	32993	pharyngitis
PRJNA1189444	SAMN44966840	Streptococcus pyogenes	32994	pharyngitis
PRJNA1189444	SAMN44966841	Streptococcus pyogenes	32995	pharyngitis
PRJNA1189444	SAMN44966842	Streptococcus pyogenes	32996	pharyngitis
PRJNA1189444	SAMN44966843	Streptococcus pyogenes	32997	pharyngitis
PRJNA1189444	SAMN44966844	Streptococcus pyogenes	32998	pharyngitis
PRJNA1189444	SAMN44966845	Streptococcus pyogenes	32999	pharyngitis
PRJNA1189444	SAMN44966846	Streptococcus pyogenes	33000	pharyngitis
PRJNA1189444	SAMN44966847	Streptococcus pyogenes	33001	pharyngitis
PRJNA1189444	SAMN44966848	Streptococcus pyogenes	33002	pharyngitis
PRJNA1189444	SAMN44966849	Streptococcus pyogenes	33003	pharyngitis
PRJNA1189444	SAMN44966850	Streptococcus pyogenes	33004	pharyngitis
PRJNA1189444	SAMN44966851	Streptococcus pyogenes	33005	pharyngitis
PRJNA1189444	SAMN44966852	Streptococcus pyogenes	33007	pharyngitis
PRJNA1189444	SAMN44966853	Streptococcus pyogenes	33008	pharyngitis
PRJNA1189444	SAMN44966854	Streptococcus pyogenes	33009	pharyngitis
PRJNA1189444	SAMN44966855	Streptococcus pyogenes	33011	pharyngitis
PRJNA1189444	SAMN44966856	Streptococcus pyogenes	33013	pharyngitis
PRJNA1189444	SAMN44966857	Streptococcus pyogenes	33014	pharyngitis
PRJNA1189444	SAMN44966858	Streptococcus pyogenes	33015	pharyngitis
PRJNA1189444	SAMN44966859	Streptococcus pyogenes	33016	pharyngitis
PRJNA1189444	SAMN44966860	Streptococcus pyogenes	33017	pharyngitis
PRJNA1189444	SAMN44966861	Streptococcus pyogenes	33018	pharyngitis
PRJNA1189444	SAMN44966862	Streptococcus pyogenes	33019	pharyngitis
PRJNA1189444	SAMN44966863	Streptococcus pyogenes	33020	pharyngitis
PRJNA1189444	SAMN44966864	Streptococcus pyogenes	33021	pharyngitis
PRJNA1189444	SAMN44966865	Streptococcus pyogenes	33022	pharyngitis
PRJNA1189444	SAMN44966866	Streptococcus pyogenes	33023	pharyngitis
PRJNA1189444	SAMN44966867	Streptococcus pyogenes	33024	pharyngitis
PRJNA1189444	SAMN44966868	Streptococcus pyogenes	33025	pharyngitis
PRJNA1189444	SAMN44966869	Streptococcus pyogenes	33027	pharyngitis
PRJNA1189444	SAMN44966870	Streptococcus pyogenes	33028	pharyngitis
PRJNA1189444	SAMN44966871	Streptococcus pyogenes	33029	pharyngitis
PRJNA1189444	SAMN44966872	Streptococcus pyogenes	33030	pharyngitis
PRJNA1189444	SAMN44966873	Streptococcus pyogenes	33031	pharyngitis
PRJNA1189444	SAMN44966874	Streptococcus pyogenes	33032	pharyngitis
PRJNA1189444	SAMN44966875	Streptococcus pyogenes	33033	pharyngitis
PRJNA1189444	SAMN44966876	Streptococcus pyogenes	33034	pharyngitis
PRJNA1189444	SAMN44966877	Streptococcus pyogenes	33035	pharyngitis
PRJNA1189444	SAMN44966878	Streptococcus pyogenes	33036	pharyngitis
PRJNA1189444	SAMN44966879	Streptococcus pyogenes	33037	pharyngitis
PRJNA1189444	SAMN44966880	Streptococcus pyogenes	33038	pharyngitis
PRJNA1189444	SAMN44966881	Streptococcus pyogenes	33039	pharyngitis
PRJNA1189444	SAMN44966882	Streptococcus pyogenes	33040	pharyngitis
PRJNA1189444	SAMN44966883	Streptococcus pyogenes	33041	pharyngitis
PRJNA1189444	SAMN44966884	Streptococcus pyogenes	33042	pharyngitis
PRJNA1189444	SAMN44966885	Streptococcus pyogenes	33043	pharyngitis
PRJNA1189444	SAMN44966886	Streptococcus pyogenes	33044	pharyngitis
PRJNA1189444	SAMN44966887	Streptococcus pyogenes	33045	pharyngitis
PRJNA1189444	SAMN44966888	Streptococcus pyogenes	33046	pharyngitis
PRJNA1189444	SAMN44966889	Streptococcus pyogenes	33048	pharyngitis
PRJNA1189444	SAMN44966890	Streptococcus pyogenes	33049	pharyngitis
PRJNA1189444	SAMN44966891	Streptococcus pyogenes	33050	pharyngitis
PRJNA1189444	SAMN44966892	Streptococcus pyogenes	33051	pharyngitis
PRJNA1189444	SAMN44966893	Streptococcus pyogenes	33052	pharyngitis
PRJNA1189444	SAMN44966894	Streptococcus pyogenes	33053	pharyngitis
PRJNA1189444	SAMN44966895	Streptococcus pyogenes	33054	pharyngitis
PRJNA1189444	SAMN44966896	Streptococcus pyogenes	33056	pharyngitis
PRJNA1189444	SAMN44966897	Streptococcus pyogenes	33058	pharyngitis
PRJNA1189444	SAMN44966898	Streptococcus pyogenes	33059	pharyngitis
PRJNA1189444	SAMN44966899	Streptococcus pyogenes	33060	pharyngitis
PRJNA1189444	SAMN44966900	Streptococcus pyogenes	33061	pharyngitis
PRJNA1189444	SAMN44966901	Streptococcus pyogenes	33062	pharyngitis
PRJNA1189444	SAMN44966902	Streptococcus pyogenes	33063	pharyngitis
PRJNA1189444	SAMN44966903	Streptococcus pyogenes	33064	pharyngitis
PRJNA1189444	SAMN44966904	Streptococcus pyogenes	33065	pharyngitis
PRJNA1189444	SAMN44966905	Streptococcus pyogenes	33066	pharyngitis
PRJNA1189444	SAMN44966906	Streptococcus pyogenes	33068	pharyngitis
PRJNA1189444	SAMN44966907	Streptococcus pyogenes	33069	pharyngitis
PRJNA1189444	SAMN44966908	Streptococcus pyogenes	33070	pharyngitis
PRJNA1189444	SAMN44966909	Streptococcus pyogenes	33071	pharyngitis
PRJNA1189444	SAMN44966910	Streptococcus pyogenes	33072	pharyngitis
PRJNA1189444	SAMN44966911	Streptococcus pyogenes	33073	pharyngitis
PRJNA1189444	SAMN44966912	Streptococcus pyogenes	33074	pharyngitis
PRJNA1189444	SAMN44966913	Streptococcus pyogenes	33075	pharyngitis
PRJNA1189444	SAMN44966914	Streptococcus pyogenes	33076	pharyngitis
PRJNA1189444	SAMN44966915	Streptococcus pyogenes	33077	pharyngitis
PRJNA1189444	SAMN44966916	Streptococcus pyogenes	33078	pharyngitis
PRJNA1189444	SAMN44966917	Streptococcus pyogenes	33079	pharyngitis
PRJNA1189444	SAMN44966918	Streptococcus pyogenes	33080	pharyngitis
PRJNA1189444	SAMN44966919	Streptococcus pyogenes	33081	pharyngitis
PRJNA1189444	SAMN44966920	Streptococcus pyogenes	33082	pharyngitis
PRJNA1189444	SAMN44966921	Streptococcus pyogenes	33083	pharyngitis
PRJNA1189444	SAMN44966922	Streptococcus pyogenes	33084	pharyngitis
PRJNA1189444	SAMN44966923	Streptococcus pyogenes	33085	pharyngitis
PRJNA1189444	SAMN44966924	Streptococcus pyogenes	33086	pharyngitis
PRJNA1189444	SAMN44966925	Streptococcus pyogenes	33087	pharyngitis
PRJNA1189444	SAMN44966926	Streptococcus pyogenes	33088	pharyngitis
PRJNA1189444	SAMN44966927	Streptococcus pyogenes	33089	pharyngitis
PRJNA1189444	SAMN44966928	Streptococcus pyogenes	33090	pharyngitis
PRJNA1189444	SAMN44966929	Streptococcus pyogenes	33091	pharyngitis
PRJNA1189444	SAMN44966930	Streptococcus pyogenes	33092	pharyngitis
PRJNA1189444	SAMN44966931	Streptococcus pyogenes	33093	pharyngitis
PRJNA1189444	SAMN44966932	Streptococcus pyogenes	33095	pharyngitis
PRJNA1189444	SAMN44966933	Streptococcus pyogenes	33096	pharyngitis
PRJNA1189444	SAMN44966934	Streptococcus pyogenes	33097	pharyngitis
PRJNA1189444	SAMN44966935	Streptococcus pyogenes	33098	pharyngitis
PRJNA1189444	SAMN44966936	Streptococcus pyogenes	33099	pharyngitis
PRJNA1189444	SAMN44966937	Streptococcus pyogenes	33100	pharyngitis
PRJNA1189444	SAMN44966938	Streptococcus pyogenes	33101	pharyngitis
PRJNA1189444	SAMN44966939	Streptococcus pyogenes	33102	pharyngitis
PRJNA1189444	SAMN44966940	Streptococcus pyogenes	33103	pharyngitis
PRJNA1189444	SAMN44966941	Streptococcus pyogenes	33104	pharyngitis
PRJNA1189444	SAMN44966942	Streptococcus pyogenes	33105	pharyngitis
PRJNA1189444	SAMN44966943	Streptococcus pyogenes	33106	pharyngitis
PRJNA1189444	SAMN44966944	Streptococcus pyogenes	33108	invasive gas
PRJNA1189444	SAMN44966945	Streptococcus pyogenes	33109	wound
PRJNA1189444	SAMN44966946	Streptococcus pyogenes	33110	wound
PRJNA1189444	SAMN44966947	Streptococcus pyogenes	33111	wound
PRJNA1189444	SAMN44966948	Streptococcus pyogenes	33112	invasive gas
PRJNA1189444	SAMN44966949	Streptococcus pyogenes	33113	wound
PRJNA1189444	SAMN44966950	Streptococcus pyogenes	33114	wound
PRJNA1189444	SAMN44966951	Streptococcus pyogenes	33115	invasive gas
PRJNA1189444	SAMN44966952	Streptococcus pyogenes	33116	invasive gas
PRJNA1189444	SAMN44966953	Streptococcus pyogenes	33117	wound
PRJNA1189444	SAMN44966954	Streptococcus pyogenes	33118	wound
PRJNA1189444	SAMN44966955	Streptococcus pyogenes	33120	invasive gas
PRJNA1189444	SAMN44966956	Streptococcus pyogenes	33121	wound
PRJNA1189444	SAMN44966957	Streptococcus pyogenes	33123	wound
PRJNA1189444	SAMN44966958	Streptococcus pyogenes	33124	invasive gas
PRJNA1189444	SAMN44966959	Streptococcus pyogenes	33125	wound
PRJNA1189444	SAMN44966960	Streptococcus pyogenes	33126	invasive gas
PRJNA1189444	SAMN44966961	Streptococcus pyogenes	33127	invasive gas
PRJNA1189444	SAMN44966962	Streptococcus pyogenes	33129	wound
PRJNA1189444	SAMN44966963	Streptococcus pyogenes	33130	invasive gas
PRJNA1189444	SAMN44966964	Streptococcus pyogenes	33131	invasive gas
PRJNA1189444	SAMN44966965	Streptococcus pyogenes	33132	wound
PRJNA1189444	SAMN44966966	Streptococcus pyogenes	33133	invasive gas
PRJNA1189444	SAMN44966967	Streptococcus pyogenes	33134	wound
PRJNA1189444	SAMN44966968	Streptococcus pyogenes	33135	wound
PRJNA1189444	SAMN44966969	Streptococcus pyogenes	33136	wound
PRJNA1189444	SAMN44966970	Streptococcus pyogenes	33137	wound
PRJNA1189444	SAMN44966971	Streptococcus pyogenes	33138	wound
PRJNA1189444	SAMN44966972	Streptococcus pyogenes	33139	invasive gas
PRJNA1189444	SAMN44966973	Streptococcus pyogenes	33140	wound
PRJNA1189444	SAMN44966974	Streptococcus pyogenes	33141	wound
PRJNA1189444	SAMN44966975	Streptococcus pyogenes	33142	wound
PRJNA1189444	SAMN44966976	Streptococcus pyogenes	33143	wound
PRJNA1189444	SAMN44966977	Streptococcus pyogenes	33144	wound
PRJNA1189444	SAMN44966978	Streptococcus pyogenes	33145	invasive gas
PRJNA1189444	SAMN44966979	Streptococcus pyogenes	33146	wound
PRJNA1189444	SAMN44966980	Streptococcus pyogenes	33147	invasive gas
PRJNA1189444	SAMN44966981	Streptococcus pyogenes	33148	invasive gas
PRJNA1189444	SAMN44966982	Streptococcus pyogenes	33149	wound
PRJNA1189444	SAMN44966983	Streptococcus pyogenes	33150	wound
PRJNA1189444	SAMN44966984	Streptococcus pyogenes	33151	wound
PRJNA1189444	SAMN44966985	Streptococcus pyogenes	33152	wound
PRJNA1189444	SAMN44966986	Streptococcus pyogenes	33153	wound
PRJNA1189444	SAMN44966987	Streptococcus pyogenes	33154	wound
PRJNA1189444	SAMN44966988	Streptococcus pyogenes	33155	invasive gas
PRJNA1189444	SAMN44966989	Streptococcus pyogenes	33156	wound
PRJNA1189444	SAMN44966990	Streptococcus pyogenes	33157	wound
PRJNA1189444	SAMN44966991	Streptococcus pyogenes	33159	wound
PRJNA1189444	SAMN44966992	Streptococcus pyogenes	33160	wound
PRJNA1189444	SAMN44966993	Streptococcus pyogenes	33161	wound
PRJNA1189444	SAMN44966994	Streptococcus pyogenes	33162	wound
PRJNA1189444	SAMN44966995	Streptococcus pyogenes	33163	invasive gas
PRJNA1189444	SAMN44966996	Streptococcus pyogenes	33164	invasive gas
PRJNA1189444	SAMN44966997	Streptococcus pyogenes	33165	wound
